# Supplementary material for: Short-Term Prediction of COVID-19 Using Novel Hybrid Ensemble Empirical Mode Decomposition and Error Trend Seasonal Model
Source: Front Public Health. 2022 Jul 29;10:922795. doi: 10.3389/fpubh.2022.922795 (PMC9374278; doi:10.3389/fpubh.2022.922795)
Supplement: Supplementary file 1 [file Data_Sheet_1.zip]

Archive with 8 entries (8 files):
- Figure 1.pdf
- Figure 2.pdf
- Figure 3.pdf
- Figure 4.pdf
- Table 1.docx
- Table 2.docx
- Table 3.docx
- Table 4.docx
